# Supplementary material for: Overlapping and Distinct Features of Cardiac Pathology in Inherited Human and Murine Ether Lipid Deficiency
Source: Int J Mol Sci. 2023 Jan 18;24(3):1884. doi: 10.3390/ijms24031884 (PMC9914995; doi:10.3390/ijms24031884)
Supplement: Supplementary file 1 [file ijms-24-01884-s001.zip]

Archive with 2 entries (2 files):
- Supplementary Material Dorninger et al..pdf
- Supplementary Table S1.xlsx
