# Supplementary material for: Overlapping and Distinct Features of Cardiac Pathology in Inherited Human and Murine Ether Lipid Deficiency
Source: Int J Mol Sci. 2023 Jan 18;24(3):1884. doi: 10.3390/ijms24031884 (PMC9914995; doi:10.3390/ijms24031884)
Supplement: Supplementary file 1 [file ijms-24-01884-s001.zip › Supplementary Table S1.xlsx]

## Sheet: Pathology table
ID	Gender	Orig. ID	RCDP Type	Age at echo [mon]	Echo	Cardiac pathology	Age at vitals [mon]	Blood pressure	Heart rate	reported previously
1	M	1	2	24	P	Tetralogy of Fallot with long segment RV outflow tract obstruction, long infundibular hypoplasia, sinus bradycardia	?	--	96	Duker et al., 2016
2	M	2	1	0	P	medium ASD II with bidirectional shunting, stretched patent foramen ovale, small patent ductus arteriosus with left-to-right shunting, aneurysmal septum primum	12	90/64	160	Duker et al., 2016
3	F	4	1	18	P	Tetralogy of Fallot, ASD II with left-to-right shunting				Duker et al., 2016
				50		mild aortic root dilatation, increased pulmonic valve velocity
				56		no additional findings
				68		no additional findings
4	F	5	1	0	P	moderate ASD II, mildly dilated right ventricle, mildly thickened right ventricle wall, flattened septum, moderate tricuspid valve insufficiency, strongly increased pulmonary artery pressure, patent ductus arteriosus with right-to-left shunting				Duker et al., 2016
				1		ventricular sizes normal, tricuspid valve insufficiency resolved
				13		small ASD II, mild right atrial enlargement, no patent ductus arteriosus
5	F	7	2	88	P	patent foramen ovale, mitral valve prolapse, moderate mitral regurgitation, aortic root dilatation, mildly enlarged left atrium	88	112/69	120	Duker et al., 2016
							89	122/81	128
6	F	8	1	3	P	small patent foramen ovale, trace tricuspid and pulmonic regurgitation	50	93/57	--	Duker et al., 2016
							51	--	98
7	F	9	1	---		---	96	134/79	120	no
							102	94/50	92
							107	99/68	131
8	M	10	1	---		---	25	100/69	171	no
9	F	11	1	45	P	mild aortic root dilatation, mild mitral valve prolapse and insufficiency, trivial tricuspid valve stenosis	28	95/78	149	Duker et al., 2016
							34	106/76	--
							35	106/76	138
							45	97/66	159
							45	87/61	135
							47	105/61	165
							47	101/62	135
							48	92/75	137
							49	92/75	159
							53	101/50	154
10	F	12	1	0	P	small ASD II and patent foramen ovale, trivial tricuspid and pulmonary regurgitation	5	87/54	121	Duker et al., 2016
							7	89/50	116
							8	93/56	118
							9	108/74	117
11	M	13	1	37	P	patent foramen ovale, trivial tricuspid and pulmonary valve insufficiency	1	--	142	Duker et al., 2016
							4	80/76	160
							7	--	126
12	F	14	1	?	P	small VSD, small ASD II, small patent ductus arteriosus	0	80/50	154	Duker et al., 2016
							1	87/58	145
							1	83/42	140
							2	78/41	150
							3	107/56	144
							3	119/75	118
							10	97/70	115
							12	103/65	121
13	M	15	1	10	P	moderate ASD II with left-to-right shunting, enlarged atria and right ventricle, trivial tricuspid valve insufficiency, small left ventricle chamber size	5	83/45	126	no
				24		right atrium enlarged, left atrium normal in size, mild pulmonary hypertension	6	67/52	108
				24		no additional findings	10	82/53	119
				28		no additional findings	10	94/60	122
				29		sinus arrhythmia, sinus bradycardia within physiologic parameters	11	70/42	142
				30		no additional findings	24	58/47	109
				35		mildly dilated left atrium, trivial mitral, tricuspid and pulmonary valve regurgitation, mildly dilated pulmonary arteries	24	69/47	112
				36		no additional findings	35	95/66	93
				37		mild flattening of interventricular septum	36	84/48	110
				41		small posterior pericardial effusion, mild thickening of mitral valve	41	88/46	107
				48		no additional findings
14	M	19	1	16	P	small patent foramen ovale with left-to-right flow, trivial pulmonary regurgitation				Fallatah et al., 2021
15	M	20	1	0	P	moderate dilatation of right atrium, large ASD II with left-to-right shunting, right ventricular hypertrophy and dilatation, large patent ductus arteriosus with bidirectional shunting suggestive of systemic pulmonary artery pressure, left superior vena cava not communicating with right superior vena cava, moderate aortic arch hypoplasia	8	123/77	155	Duker et al., 2016
				0		patent foramen ovale, ventricular dilatation and patent ductus arteriosus resolved, mild aortic arch hypoplasia
				0.5		bilateral, peripheral pulmonary stenosis, trivial tricuspid regurgitation
				0.5		dilated coronary sinus, mildly dilated right ventricle
16	M	22	1	0	P	patent foramen ovale with bidirectional shunting, small muscular ventricular septal defect with left-to-right shunting, mild enlargement of right atrium and ventricle, mildly thickened right ventricular wall, small patent ductus arteriosus with bidirectional shunting, flattened interventricular septum	0	59/47	125	Duker et al., 2016
17	M	24	1	7	P	pulmonary annular stenosis, right ventricular hypertrophy, small posterior ventricular septum defect (later resolved), patent foramen ovale with bidirectional shunting, small pulmonary embolism in right lower lobe, mild/moderate right-sided chamber enlargement	7	90/53	--	Duker et al., 2016
							10	92/59	144
							12	86/53	121
18	M	35	2	0	P	small/moderate patent ductus arteriosus with bidirectional shunting, patent foramen ovale with mostly left-to-right flow, small distal aortic arch, mildly dilated right ventricle, elevated right heart pressures, trace tricuspid and pulmonary valve insufficiency	4	104/62	150	no
							4	89/54	117
							5	103/43	108
				0		patent ductus arteriosus resolved, otherwise no additional findings	13	91/51	96
							13	84/47	92
							14	113/86	118

## Sheet: Heart rates
Age [mon]	HR
12	160
88	120
89	128
51	98
96	120
102	92
107	131
25	171
28	149
35	138
45	159
45	135
47	165
47	135
48	137
49	159
53	154
5	121
7	116
8	118
9	117
1	142
4	160
7	126
0	154
1	145
1	140
2	150
3	144
3	118
10	115
12	121
5	126
6	108
10	119
10	122
11	142
24	109
24	112
35	93
36	110
41	107
8	155
0	125
10	144
12	121
4	150
4	117
5	108
13	96
13	92
14	118
